# Supplementary material for: Proteomic Study of Diffuse Large B-Cell Lymphoma Identifying Proteins Associated with R-CHOP Response
Source: Biomedicines. 2025 Nov 4;13(11):2709. doi: 10.3390/biomedicines13112709 (PMC12650084; doi:10.3390/biomedicines13112709)
Supplement: Supplementary file 1 [file biomedicines-13-02709-s001.zip]

Archive with 2 entries (2 files):
- Supplemental Figure S1 and Supplementa Table S6.pdf
- Supplementary Tables S1-S5.xlsx
