# Supplementary material for: Proteomic Study of Diffuse Large B-Cell Lymphoma Identifying Proteins Associated with R-CHOP Response
Source: Biomedicines. 2025 Nov 4;13(11):2709. doi: 10.3390/biomedicines13112709 (PMC12650084; doi:10.3390/biomedicines13112709)
Supplement: Supplementary file 1 [file biomedicines-13-02709-s001.zip › Supplementary Tables S1-S5.xlsx]

## Sheet: S1
Supplementary Table S1. Culture conditions of the cell lines
		Seeding concentration for drug experiment
Cell lines	Culture medium	Rituximab	Mafosfamide	Doxorubicin	Vincristine
DB	RPMI1640 + 20% FBS + 1%PenStrep	0,15 x 10e6/ml	0,125 x 10e6/ml	0,125 x 10e6/ml	0,125 x 10e6/ml
FARAGE	RPMI1640 + 10% FBS + 1%PenStrep	0,30 x 10e6/ml	0,25 x 10e6/ml	0,25 x 10e6/ml	0,25 x 10e6/ml
HBL-1	RPMI1640 + 10% FBS + 1%PenStrep	0,30 x 10e6/ml	0,25 x 10e6/ml	0,25 x 10e6/ml	0,25 x 10e6/ml
HT	RPMI1640 + 10% FBS + 1%PenStrep	0,30 x 10e6/ml	0,25 x 10e6/ml	0,25 x 10e6/ml	0,50 x 10e6/ml or 0,25 x 10e6/ml
MC-116	RPMI1640 + 15% FBS + 1%PenStrep	0,30 x 10e6/ml	ND	0,25 x 10e6/ml	0,25 x 10e6/ml
NU-DHL-1	RPMI1640 + 10% FBS + 1%PenStrep	ND	0,125 x 10e6/ml	0,125 x 10e6/ml	0,125 x 10e6/ml
NU-DUL-1	RPMI1640 + 15% FBS + 1%PenStrep	0,30 x 10e6/ml	0,25 x 10e6/ml	0,25 x 10e6/ml	0,25 x 10e6/ml
OCI-Ly19	RPMI1640 + 10% FBS + 1%PenStrep	0,30 x 10e6/ml	0,25 x 10e6/ml	0,25 x 10e6/ml	0,25 x 10e6/ml
OCI-Ly3	RPMI1640 + 20% FBS + 1%PenStrep	0,15 x 10e6/ml	0,25 x 10e6/ml	0,125 x 10e6/ml or 0,25 x 10e6/ml	0,125 x 10e6/ml or 0,25 x 10e6/ml
OCI-Ly7	RPMI1640 + 10% FBS + 1%PenStrep	0,30 x 10e6/ml	0,25 x 10e6/ml	0,125 x 10e6/ml or 0,25 x 10e6/ml	0,125 x 10e6/ml or 0,25 x 10e6/ml
OCI-Ly8	RPMI1640 + 10% FBS + 1%PenStrep	0,30 x 10e6/ml	0,5 x 10e6/ml or 0,25 x 10e6/ml	ND	0,25 x 10e6/ml
RIVA	RPMI1640 + 10% FBS + 1%PenStrep	0,30 x 10e6/ml	0,25 x 10e6/ml	0,25 x 10e6/ml	0,25 x 10e6/ml
SU-DHL-10	RPMI1640 + 10% FBS + 1%PenStrep	ND	ND	0,50 x 10e6/ml or 0,25 x 10e6/ml	0,5 x 10e6/ml or 0,50 x 10e6/ml
SU-DHL-4	RPMI1640 + 10% FBS + 1%PenStrep	ND	ND	ND	0,25 x 10e6/ml or 0,5 x 10e6/ml
SU-DHL-5	RPMI1640 + 20% FBS + 1%PenStrep	0,20 x 10e6/ml or 0,25 x 10e6/ml or 0,30 x 10e6/ml	0,25 x 10e6/ml	0,25 x 10e6/ml	0,25 x 10e6/ml
U-2932	RPMI1640 + 10% FBS + 1%PenStrep	0,50 x 10e6/ml	0,40 x 10e6/ml	0,4 x 10e6/ml	0,4 x 10e6/ml
Mafosfamide is used as a surrogate for cyclophosphamide
ND:	Not done

## Sheet: S2
Supplementary Table S2. Dose-response experiment setup and drug concentrations
Rituximab, mafosfamide, doxorubicin, and vincristine dose response experiments														Rituximab		Mafosfamide		Doxorubicin		Vincristine
Plate setup:														Name	Concentration µg/mL	Name	Concentration µg/mL	Name	Concentration µg/mL	Name	Concentration µg/mL
	Col01	Col02	Col03	Col04	Col05	Col06	Col07	Col08	Col09	Col10	Col11	Col12		C0	0	C0	0	C0	0	C0	0
A	X	X	X	X	X	X	X	X	X	X	X	X		B	0	B	0	B	0	B	0
B	X	C0	C1	C3	C5	C7	C9	C11	C13	C15	B	X		C1	0.004069	C1	0.000610352	C1	7.62939e-05	C1	0.000152588
C	X	C0	C1	C3	C5	C7	C9	C11	C13	C15	B	X		C2	0.008138	C2	0.0012207	C2	0.000152588	C2	0.000305176
D	X	C0	C1	C3	C5	C7	C9	C11	C13	C15	B	X		C3	0.016276	C3	0.00244141	C3	0.000305176	C3	0.000610352
E	X	C0	C2	C4	C6	C8	C10	C12	C14	C16	B	X		C4	0.032552	C4	0.00488281	C4	0.000610352	C4	0.0012207
F	X	C0	C2	C4	C6	C8	C10	C12	C14	C16	B	X		C5	0.065104	C5	0.00976562	C5	0.0012207	C5	0.00244141
G	X	C0	C2	C4	C6	C8	C10	C12	C14	C16	B	X		C6	0.130208	C6	0.0195312	C6	0.00244141	C6	0.00488281
H	X	X	X	X	X	X	X	X	X	X	X	X		C7	0.260416	C7	0.0390625	C7	0.00488281	C7	0.00976562
														C8	0.520832	C8	0.078125	C8	0.00976562	C8	0.0195312
or														C9	1.04166	C9	0.15625	C9	0.0195312	C9	0.0390625
														C10	2.08333	C10	0.3125	C10	0.0390625	C10	0.078125
	Col01	Col02	Col03	Col04	Col05	Col06	Col07	Col08	Col09	Col10	Col11	Col12		C11	4.16666	C11	0.625	C11	0.078125	C11	0.15625
A	X	X	X	X	X	X	X	X	X	X	X	X		C12	8.33331	C12	1.25	C12	0.15625	C12	0.3125
B	X	C0	C2	C4	C6	C8	C10	C12	C14	C16	C18	X		C13	16.6666	C13	2.5	C13	0.3125	C13	0.625
C	X	C0	C2	C4	C6	C8	C10	C12	C14	C16	C18	X		C14	33.3332	C14	5	C14	0.625	C14	1.25
D	X	C0	C2	C4	C6	C8	C10	C12	C14	C16	C18	X		C15	66.6665	C15	10	C15	1.25	C15	2.5
E	X	C1	C3	C5	C7	C9	C11	C13	C15	C17	B	X		C16	133.333	C16	20	C16	2.5	C16	5
F	X	C1	C3	C5	C7	C9	C11	C13	C15	C17	B	X				C17	40	C17	5	C17	10
G	X	C1	C3	C5	C7	C9	C11	C13	C15	C17	B	X				C18	80	C18	10	C18	20
H	X	X	X	X	X	X	X	X	X	X	X	X
Mafosfamide is used as a surrogate for cyclophosphamide
C:	Concentration
C0:	Untreated control
B:	Background control
X:	Cells seeded in border wells are not included to circumwent border effects

## Sheet: S3
Supplementary Table S3. Drug response interpretation of the cell lines
AUC values						Dose response groups
Cell lines	R- AUC	C-AUC	H-AUC	O-AUC		Cell lines	Rituximab (R)	Cyclophosphamide (C)	Doxorubicin (H)	Vincristine (O)
DB	320	346	270	131		DB	Intermediate	Resistant	Intermediate	Resistant
FARAGE	346	315	192	56		FARAGE	Intermediate	Resistant	Sensitive	Sensitive
HBL-1	434	226	301	85		HBL-1	Resistant	Sensitive	Intermediate	Resistant
HT	400	368	343	130		HT	Resistant	Resistant	Resistant	Resistant
MC-116	203	ND	288	62		MC-116	Sensitive	ND	Intermediate	Intermediate
NU-DHL-1	ND	172	228	71		NU-DHL-1	ND	Sensitive	Sensitive	Intermediate
NU-DUL-1	230	212	256	86		NU-DUL-1	Sensitive	Sensitive	Sensitive	Resistant
OCI-Ly-19	377	213	215	54		OCI-Ly19	Intermediate	Sensitive	Sensitive	Sensitive
OCI-Ly-3	410	272	280	71		OCI-Ly3	Resistant	Intermediate	Intermediate	Intermediate
OCI-Ly-7	215	236	330	114		OCI-Ly7	Sensitive	Intermediate	Resistant	Resistant
OCI-Ly8	408	327	ND	44		OCI-Ly8	Resistant	Resistant	ND	Sensitive
RIVA	270	315	352	109		RIVA	Sensitive	Resistant	Resistant	Resistant
SU-DHL-10	ND	ND	367	54		SU-DHL-10	ND	ND	Resistant	Sensitive
SU-DHL-4	ND	ND	ND	55		SU-DHL-4	ND	ND	ND	Sensitive
SU-DHL-5	266	155	215	58		SU-DHL-5	Sensitive	Sensitive	Sensitive	Sensitive
U-2932	387	325	329	85		U-2932	Resistant	Resistant	Resistant	Resistant

## Sheet: S4
Supplementary Table S4. Information on all 98 differential proteins, including p-value, difference, and LFQ values for all cell lines
Rituximab differential proteins
Gene names	Protein names	-Log Student's T-test p-value RTX_SEN_RTX_RES	Student's T-test Difference RTX_SEN_RTX_RES	SU-DHL-5	SU-DHL-4	DB	HT	NU-DHL-1	OCI-Ly8	OCI-Ly7	OCI-Ly3	U-2932	RIVA	FARAGE	HBL-1	OCI-Ly19	SU-DHL-10	NU-DUL-1	MC-116
HDLBP	Vigilin	2.06084	-1.59999	21.9995	23.0246	22.8044	23.5893	23.8368	23.5309	20.7322	23.9296	22.9888	22.4261	24.1439	24.5753	21.159	23.856	23.0148	22.4413
ALOX5AP	Arachidonate 5-lipoxygenase-activating protein	2.06094	2.37208	23.7655	25.6053	23.5213	21.9627	26.4602	21.8566	24.056	23.3749	21.6527	24.5688	23.2366	19.3678	22.0613	24.6279	23.2512	24.4337
POU2F1	POU domain protein;POU domain, class 2, transcription factor 1	3.35412	1.17674	23.2831	22.2891	22.1334	21.9516	20.2698	21.9203	23.046	22.6169	21.6708	22.8396	21.9479	21.6499	23.0565	22.0502	23.4662	23.0586
C8orf33	UPF0488 protein C8orf33	3.97426	-2.23377	20.147	21.904	19.0466	21.7345	18.8576	21.938	19.1747	22.1642	21.3908	19.4512	21.3074	21.5876	19.483	20.5054	18.6917	20.1816
CDCA5	Sororin	2.16698	2.15756	22.2761	20.6674	18.5263	21.0813	20.2017	21.6832	23.6281	21.4383	18.6585	22.5751	21.141	20.4628	21.3074	21.8359	22.4766	23.156
VPS25	Vacuolar protein-sorting-associated protein 25	2.86753	-1.46897	20.3981	22.0943	21.6936	22.1014	22.3769	22.2583	20.1213	21.9184	21.7038	19.6644	22.3509	21.7956	21.9361	21.639	21.265	20.9838
SEC24D	Protein transport protein Sec24D	2.24801	-2.07547	17.9472	18.7709	18.9451	19.6881	18.4924	21.1324	18.9168	19.2414	21.7056	18.5355	19.4592	21.7156	18.5081	20.0379	18.631	19.0754
SPR	Sepiapterin reductase	3.25874	-2.4776	19.108	18.968	20.6372	20.7239	20.2863	22.8761	18.6327	21.3834	21.4501	19.98	20.3081	21.0944	20.048	19.6352	18.8835	18.5357
NCAPD3	Condensin-2 complex subunit D3	2.28503	-1.27485	19.8308	21.2061	19.9452	20.4055	19.5178	22.002	19.9383	20.8619	21.899	20.5883	22.2519	21.4169	22.0811	22.3414	19.8682	19.9854
PTPN11	Tyrosine-protein phosphatase non-receptor type 11	2.61574	0.898789	23.3031	22.4374	24.8921	22.7986	22.8489	22.303	23.7899	22.6848	22.4457	23.7137	22.6925	23.1226	22.2354	23.4485	23.9078	23.1341
UBE4A	Ubiquitin conjugation factor E4 A	2.14761	-1.82021	21.562	21.1908	21.4362	22.8935	21.1718	22.2098	20.7983	21.271	22.6396	20.5468	20.0326	22.5492	19.7684	20.7621	18.9736	20.5815
PCBP2	Poly(rC)-binding protein 2	2.3459	-1.64562	19.0079	21.3488	19.1557	21.0619	21.0119	20.6152	18.8161	21.052	20.3207	20.5698	19.6585	21.3314	19.9591	20.7218	18.3138	19.4454
CYTH1	Cytohesin-1	2.2943	-1.09565	19.4618	20.8551	18.6637	20.5741	22.4328	19.4662	18.9791	20.7104	20.9279	19.2212	22.0045	19.9154	18.8871	20.9718	19.0716	19.382
TBC1D10B	TBC1 domain family member 10B	2.1683	1.42674	20.2654	19.978	21.0801	19.1046	21.0576	18.7311	19.2429	18.8747	19.2216	20.961	21.3251	19.6425	18.87	21.027	21.0633	21.1754
FSIP2	Fibrous sheath-interacting protein 2	2.03873	-2.90712	17.803	22.9832	21.7442	22.8908	22.4255	20.3304	21.4538	22.6339	23.6607	18.7583	20.8982	21.7325	18.5303	20.2972	19.9885	18.7092
ALKBH5	RNA demethylase ALKBH5	3.1354	0.801358	22.4386	22.1979	21.1798	21.8705	21.7943	21.7913	22.3126	21.7553	21.0659	22.5367	21.2551	21.7441	21.8137	21.6243	22.494	22.452
JAGN1	Protein jagunal homolog 1	2.79411	-2.19331	20.246	18.4768	20.6136	20.6471	23.1501	21.5635	19.339	22.2446	20.898	18.63	20.1526	21.6614	20.5288	18.5104	18.1454	19.6876
ZC3H15	Zinc finger CCCH domain-containing protein 15	2.76241	-1.30386	21.3095	22.5585	22.1708	23.7656	22.2725	23.5526	22.4046	23.2018	22.6701	22.0706	22.9774	23.2305	20.8077	22.6587	21.6994	22.4173
EAF1	ELL-associated factor 1	2.0521	-1.2855	19.4152	20.628	19.2454	21.4181	21.2498	21.2728	20.2645	22.0728	20.3868	19.5107	19.3102	21.5344	19.5738	19.4182	20.313	20.754
HTATIP2	Oxidoreductase HTATIP2	2.06711	-2.56228	19.4109	19.8669	21.2859	21.064	21.8712	23.2301	19.1299	21.5025	19.9007	20.3473	20.2858	23.5168	19.3989	20.4268	18.8622	18.6524
TMX4	Thioredoxin-related transmembrane protein 4	2.07406	2.62061	23.5872	20.8845	21.9895	19.3963	22.2221	22.2844	22.4159	20.7073	20.9356	23.9425	20.2878	18.5595	24.0595	20.657	23.2424	21.7982
ARFGAP3	ADP-ribosylation factor GTPase-activating protein 3	2.00472	-1.20462	19.9469	18.9315	19.9245	21.5736	20.4397	20.4897	19.3903	19.8518	21.2684	19.397	20.4193	21.4817	19.6575	19.2208	19.996	19.9119
Cyclophosphamide differential proteins
Gene names	Protein names	-Log Student's T-test p-value CYC_SEN_CYC_RES	Student's T-test Difference CYC_SEN_CYC_RES	SU-DHL-5	SU-DHL-4	DB	HT	NU-DHL-1	OCI-Ly8	OCI-Ly7	OCI-Ly3	U-2932	RIVA	FARAGE	HBL-1	OCI-Ly19	SU-DHL-10	NU-DUL-1	MC-116
IKBKG	NF-kappa-B essential modulator	3.25896	0.854164	21.6339	21.738	21.4292	20.8859	21.955	21.0117	21.797	19.1247	21.0237	20.7956	20.9884	21.6345	21.752	21.9816	22.4075	21.811
SLC4A7	Sodium bicarbonate cotransporter 3;Anion exchange protein	3.51345	2.16658	23.573	23.328	20.6045	19.5933	22.4129	21.0273	19.2503	23.1213	20.7009	20.5883	20.7343	22.599	21.6322	22.1138	23.3231	18.5325
CELF2	CUGBP Elav-like family member 2	2.14911	1.67637	23.303	22.9199	22.0046	21.17	24.2322	22.3178	21.0292	22.6164	20.8768	23.5436	21.3866	23.0274	23.2974	22.911	23.938	22.0846
CLN6	Ceroid-lipofuscinosis neuronal protein 6	2.27071	0.851457	19.8922	21.0493	18.7129	18.9091	19.969	19.3221	18.5565	20.1452	19.0487	19.5861	18.8518	20.5232	19.9739	20.5501	19.2579	20.1085
ATP6AP2	Renin receptor	2.32013	1.58229	22.5918	21.7671	20.2002	20.8506	23.8156	20.5788	18.6903	21.5908	21.3543	22.1495	21.7869	22.7895	22.2144	24.3139	22.2671	21.5622
MAP1LC3B;MAP1LC3B2	Microtubule-associated proteins 1A/1B light chain 3B;Microtubule-associated proteins 1A/1B light chain 3 beta 2	2.1524	-1.68509	21.3453	23.629	23.2752	24.1027	20.7473	23.0378	21.5209	21.3606	23.7729	23.1283	23.5054	20.8766	22.925	20.5247	23.0324	20.492
NAT1	Arylamine N-acetyltransferase 1	2.01672	-1.26127	18.1552	21.555	21.2367	20.3432	19.8881	20.4418	19.8046	19.0195	20.6306	19.9004	21.1279	19.3499	19.2156	19.2884	20.1521	19.0744
UNC79	Protein unc-79 homolog	2.34006	-1.73813	18.9353	19.5432	21.7566	21.745	19.409	20.7141	21.5106	20.6621	20.2438	19.1421	20.9796	18.7451	19.2908	18.9827	18.747	18.755
RNMT	mRNA cap guanine-N7 methyltransferase	2.01546	-0.600219	22.9329	23.1157	23.5577	23.12	22.1717	22.8375	22.3208	23.4708	22.8141	22.7669	22.9871	22.3279	22.1906	22.473	22.4452	23.0854
RRP9	U3 small nucleolar RNA-interacting protein 2	2.19742	1.30026	24.188	23.0941	22.2695	22.1492	23.299	23.6284	22.7104	24.8879	21.9301	21.9774	22.5378	24.4203	23.5903	23.7675	23.0809	22.4929
ALDH2	Aldehyde dehydrogenase, mitochondrial	3.17683	-6.32478	20.6053	23.3741	24.9913	25.6011	17.222	21.591	24.8884	23.628	27.0521	25.0059	26.6384	17.6207	21.7434	19.0328	16.9178	24.089
ENO3	Beta-enolase;Enolase	2.15868	-1.96004	17.6813	19.9065	21.8994	18.9597	18.7297	21.2586	20.4758	18.5645	20.7606	19.2611	20.0768	18.247	18.2587	19.7111	19.1299	17.4809
PLCG1	1-phosphatidylinositol 4,5-bisphosphate phosphodiesterase gamma-1	2.14425	-2.16088	20.2165	22.2659	22.6509	21.285	18.4423	21.433	21.337	20.1416	20.8271	22.7266	23.5043	19.9412	21.2813	19.3392	19.6701	21.8249
M6PR	Cation-dependent mannose-6-phosphate receptor	2.07908	1.12036	24.2824	23.9771	22.9043	23.7272	25.9354	23.8034	23.7102	23.2395	23.3491	23.8182	23.5101	24.3317	24.3204	23.7795	24.3257	22.9696
ARRB2	Beta-arrestin-2	3.27265	1.84547	22.0201	20.5132	18.8341	20.703	22.2104	20.3167	19.7293	20.7849	20.5086	20.4729	19.9836	21.6453	21.4933	22.1295	22.5409	20.7321
MVD	Diphosphomevalonate decarboxylase	2.42517	-3.17094	20.2125	22.5502	22.4944	24.043	19.666	20.6102	22.8571	18.6526	24.5491	22.2647	24.7457	18.7886	19.7298	22.5615	21.3377	23.5379
SUB1	Activated RNA polymerase II transcriptional coactivator p15	2.9809	1.90044	24.2799	19.8113	24.1005	23.2437	26.5149	23.348	22.7204	26.4943	22.9301	23.346	23.293	25.217	24.6244	22.8363	25.7504	24.4858
USP14	Ubiquitin carboxyl-terminal hydrolase 14;Ubiquitin carboxyl-terminal hydrolase	2.07525	-0.86218	23.5949	25.4814	25.7579	25.0629	24.5196	24.9359	25.4409	23.8741	25.0454	24.7771	25.0945	23.8266	24.7988	24.181	24.5104	25.7043
SCRN1	Secernin-1	2.93188	-2.85733	20.7351	23.1161	26.1553	24.8311	20.2916	23.3225	23.6132	19.3549	23.5886	23.6584	23.3587	21.5448	21.4076	20.7892	22.4964	20.6709
ACSF3	Acyl-CoA synthetase family member 3, mitochondrial	2.14439	-1.87421	21.4444	23.6277	23.9721	23.7937	22.1364	22.9381	23.3231	21.4555	24.7561	23.183	25.0016	21.0694	22.058	22.8126	23.6246	22.9179
LACTB2	Beta-lactamase-like protein 2	2.46626	-2.78328	19.5758	16.3831	23.7526	23.8421	22.4837	24.7819	23.1447	22.0314	23.4385	22.4014	22.8317	21.7989	18.935	22.318	20.8304	17.545
TOR1AIP1	Torsin-1A-interacting protein 1	2.20412	1.19855	25.9766	22.517	22.99	23.7637	24.5287	23.7248	22.988	25.7181	23.6701	24.4792	23.6884	24.9368	24.8729	23.7751	24.2745	23.8048
ACAD10	Acyl-CoA dehydrogenase family member 10	2.26454	1.33169	23.0026	22.7347	21.1306	21.047	22.2216	20.3764	19.9369	22.1325	22.5513	21.6791	20.7138	22.5784	22.5301	22.3902	22.5743	20.669
GET4	Golgi to ER traffic protein 4 homolog	2.78332	-1.49574	19.6039	19.5532	20.879	21.5903	20.8564	21.4428	20.2743	18.1014	21.0634	21.0874	21.2768	18.7012	19.9689	21.4893	19.5073	20.1542
SMC5	Structural maintenance of chromosomes protein 5	2.18363	1.83445	22.1492	21.3736	18.7048	20.4612	21.0357	20.6208	20.1463	23.7241	18.8706	20.8498	20.288	20.9804	22.7252	20.6546	22.111	19.2288
VCPIP1	Deubiquitinating protein VCIP135	2.07102	-1.71399	20.9643	23.4016	22.2026	22.7394	21.9981	22.5175	21.5203	20.5845	21.6377	21.861	24.1291	19.8433	20.5402	21.4119	20.6569	21.8391
SMYD3	Histone-lysine N-methyltransferase SMYD3	2.51552	-1.31556	19.8852	21.156	22.064	20.714	19.9417	21.6102	19.9365	20.1656	22.1683	20.8966	21.0128	20.1822	20.7707	19.7476	19.6975	19.7419
NMNAT1	Nicotinamide/nicotinic acid mononucleotide adenylyltransferase 1	2.32708	-1.56203	19.5388	18.7944	21.2331	21.0349	20.3675	20.5175	20.9985	18.8455	21.7591	21.3151	20.9058	18.4931	18.8211	23.0288	20.6072	20.3935
RANGRF	Ran guanine nucleotide release factor	3.10996	-1.92722	18.651	20.0474	21.0339	22.1974	20.7813	21.3169	20.7985	19.1775	21.2847	21.438	21.2936	18.9668	19.198	18.3597	19.904	21.6717
CNPY2	Protein canopy homolog 2	2.28816	0.936702	25.4162	25.1799	24.5107	24.8778	26.633	25.1993	24.3802	24.2912	24.9651	24.8497	24.3338	25.5308	25.7061	24.8991	25.3443	23.1744
Doxorubicin differential proteins
Gene names	Protein names	-Log Student's T-test p-value DOX_SEN_DOX_RES	Student's T-test Difference DOX_SEN_DOX_RES	SU-DHL-5	SU-DHL-4	DB	HT	NU-DHL-1	OCI-Ly8	OCI-Ly7	OCI-Ly3	U-2932	RIVA	FARAGE	HBL-1	OCI-Ly19	SU-DHL-10	NU-DUL-1	MC-116
VPREB3	Pre-B lymphocyte protein 3	2.00617	-2.25445	18.9439	19.14	20.4657	22.0843	18.3472	21.9371	21.7489	18.7005	18.732	20.6764	18.1234	18.3547	18.1865	19.4617	17.8301	21.3769
RPL22L1	60S ribosomal protein L22-like 1	4.48844	5.40094	25.0269	25.1777	18.7106	19.8669	23.0911	22.1338	19.2911	23.139	18.1561	18.2528	24.4955	18.3333	24.6247	20.5547	25.888	21.8323
HSPA8		2.14716	-0.674228	23.2277	23.6657	23.4786	24.3071	24.1007	24.6901	24.5485	23.7815	24.0847	24.5081	23.7513	24.3418	23.7353	24.0654	23.3276	24.2218
PCNA	Proliferating cell nuclear antigen	2.04656	-0.749658	26.42	26.8849	24.9389	27.3927	26.0102	27.0083	27.7296	26.6616	27.0461	26.7819	26.6238	26.0043	26.8662	27.0388	26.3207	26.4068
SMARCA2	Probable global transcription activator SNF2L2	2.24157	1.6676	22.4108	20.5659	21.0084	20.6892	23.5036	22.0737	20.6349	24.9239	22.3021	22.2701	23.2529	24.123	22.5736	21.1923	23.6858	19.3745
CCZ1B;CCZ1	Vacuolar fusion protein CCZ1 homolog B;Vacuolar fusion protein CCZ1 homolog	2.01091	-1.15119	18.7854	18.9745	19.1123	21.1027	19.4678	19.6365	20.6013	19.7243	20.1863	20.2688	18.5489	19.6281	19.8725	19.6261	19.3547	19.4214
PHF3	PHD finger protein 3	2.07489	-1.06765	20.3921	20.9066	20.3378	21.4418	20.4545	20.8358	21.3089	22.4794	20.9469	21.2338	21.0313	21.2258	19.3011	21.4264	19.8407	21.0866
DHRS1	Dehydrogenase/reductase SDR family member 1	2.26133	-2.86003	19.3916	19.5531	21.8387	20.3331	19.7053	19.6603	22.0777	18.5232	22.5109	24.5137	20.1884	18.4809	19.4069	21.6902	18.1333	20.4736
MMS19	MMS19 nucleotide excision repair protein homolog	2.05889	0.974667	22.2793	22.1662	21.8478	22.0088	22.0349	21.9367	21.7241	21.0697	21.5336	21.1099	23.1439	22.881	22.0609	21.1257	22.8564	22.9232
NOP10	H/ACA ribonucleoprotein complex subunit 3	2.72917	0.901194	21.1094	20.8101	20.6907	19.7417	20.5804	19.8049	19.8616	20.852	20.1608	19.407	20.9328	20.9995	20.8384	20.4018	20.6178	20.4219
ASF1A	Histone chaperone ASF1A	2.11568	-1.68937	21.2569	22.7221	22.924	22.9664	21.0533	22.7217	23.1568	21.3677	21.6014	22.4957	21.2263	19.7849	21.7513	23.0027	19.4883	23.1225
RTCB	tRNA-splicing ligase RtcB homolog	2.33077	0.508326	24.5171	24.4478	25.0885	24.4204	24.8748	24.5721	23.9772	25.5668	24.5166	24.0451	24.8758	25.3274	24.9049	24.4063	24.7346	24.6419
Vincristine differential proteins
Gene names	Protein names	-Log Student's T-test p-value VIN_SEN_VIN_RES	Student's T-test Difference VIN_SEN_VIN_RES	SU-DHL-5	SU-DHL-4	DB	HT	NU-DHL-1	OCI-Ly8	OCI-Ly7	OCI-Ly3	U-2932	RIVA	FARAGE	HBL-1	OCI-Ly19	SU-DHL-10	NU-DUL-1	MC-116
GRIPAP1	GRIP1-associated protein 1	2.56857	-1.78748	18.6659	19.2288	21.0137	21.4643	20.1477	20.5564	22.0954	20.1721	21.4723	20.0091	20.0074	21.6336	19.4711	18.0682	20.1547	21.127
PPP1R18	Phostensin	2.28912	1.91617	22.9711	23.7749	21.8595	22.8005	24.5196	23.6704	22.9906	20.6394	20.3758	22.3305	22.6828	19.7799	23.767	24.3291	21.1779	21.681
MKLN1	Muskelin	2.04986	1.18884	21.6026	19.5629	19.0275	19.773	21.2246	20.9857	19.8767	19.7874	18.5263	20.2434	20.045	19.6208	20.6353	21.3485	19.487	19.375
MFSD10	Major facilitator superfamily domain-containing protein 10	2.50735	1.71699	21.238	20.7448	18.4949	18.6378	21.6763	21.0278	18.8613	20.7736	18.7005	20.0147	21.2947	19.1306	18.6482	21.5573	19.4038	18.5481
TMBIM6	Bax inhibitor 1	2.13573	1.15024	20.9091	21.2701	18.3752	19.5779	22.0763	20.087	18.8189	20.3961	19.6005	19.8789	19.9019	19.357	21.0988	20.2072	20.393	19.3237
FAM162A	Protein FAM162A	2.26176	1.08182	26.2084	25.0653	23.8957	24.067	24.1308	25.8504	23.8462	25.2963	23.6332	24.1043	24.6159	24.3914	24.1022	24.868	24.318	25.4617
MACF1		2.05161	2.24181	21.7417	23.7346	21.2203	21.6766	23.1574	22.2522	23.4536	20.846	21.5265	19.6466	25.2694	20.8966	24.1849	24.8846	21.6325	25.722
SCO1	Protein SCO1 homolog, mitochondrial	2.06207	0.919602	25.4362	24.3372	23.1122	23.5421	24.6878	24.8096	24.2107	24.2261	23.669	23.8787	23.6826	23.1981	24.813	24.6385	24.2885	23.8136
PMPCB	Mitochondrial-processing peptidase subunit beta	2.02646	0.618227	25.1254	25.1858	23.8803	23.8601	24.7992	25.0642	24.7912	25.1476	24.4557	24.9125	24.5957	24.1758	24.6541	24.943	24.0929	24.6396
NPM3	Nucleoplasmin-3	2.15572	1.24447	26.5585	26.8478	23.9663	25.5447	26.6399	26.4749	25.703	25.7004	24.0712	25.3255	25.3035	25.9176	26.4217	26.3999	25.101	26.5441
ZBTB7A	Zinc finger and BTB domain-containing protein 7A	2.33369	1.87528	22.8925	22.2018	18.1109	19.3783	20.3816	20.6871	20.1803	21.8904	19.4481	20.1125	20.9318	20.9944	20.3593	21.8287	19.0333	19.9243
POLR1A	DNA-directed RNA polymerase I subunit RPA1;DNA-directed RNA polymerase	2.16014	1.68225	22.3547	23.273	21.4992	20.504	22.869	22.9695	19.6929	22.4155	19.6969	22.1104	22.4529	22.6184	22.2161	23.3569	21.4961	21.9256
QDPR	Dihydropteridine reductase	2.35015	2.41371	21.8978	24.2075	22.1893	22.013	22.0172	23.2372	17.9548	22.6914	20.4864	20.6896	21.9545	20.4467	23.3697	22.7627	19.6588	22.456
HMOX2	Heme oxygenase 2	2.3011	0.881703	24.3259	24.2137	23.1791	23.0974	24.1695	24.4049	23.673	24.0749	22.8693	23.5947	23.1936	23.8096	24.2233	24.6464	22.7808	23.5234
MYH10	Myosin-10	2.83682	-4.60917	17.389	23.1043	21.9265	22.1294	21.6697	17.0443	23.6946	19.7341	24.3975	23.7974	17.3983	22.1785	20.5876	16.9938	25.4104	23.9641
TSFM	Elongation factor Ts, mitochondrial;Elongation factor Ts	2.33285	0.62752	24.4556	24.1271	23.1829	23.1887	24.0396	23.3421	23.1034	23.9586	23.2431	23.2563	23.348	23.205	23.5218	23.9191	22.9276	23.401
DUSP3	Dual specificity protein phosphatase 3	2.39852	-1.20842	18.5325	17.3638	20.1531	19.3369	18.9879	18.5949	19.7169	18.9973	19.4345	18.5393	19.2299	19.3389	18.3262	17.6014	19.863	18.1877
HK2	Hexokinase-2;Hexokinase	2.3442	1.2142	24.7677	25.0823	22.4852	23.2589	24.8907	25.0643	22.6938	23.4954	22.9398	23.6524	23.5911	24.327	24.0596	24.249	23.4263	23.3045
PMPCA	Mitochondrial-processing peptidase subunit alpha	2.33286	0.721421	25.1662	24.8373	23.8759	23.7008	24.9724	25.0681	24.7876	25.2311	24.0117	24.9264	24.688	24.1767	24.7965	25.0296	23.9877	24.8379
TRAP1	Heat shock protein 75 kDa, mitochondrial	2.40514	0.621817	25.3597	25.9185	25.2949	25.2514	25.2297	26.2105	25.0422	26.7364	25.3066	24.9894	25.663	24.8181	25.6709	26.1369	25.7309	25.5359
PRPSAP1	Phosphoribosyl pyrophosphate synthase-associated protein 1	2.43757	-1.65178	20.4993	19.8537	22.8748	21.6255	21.0096	21.234	23.6258	19.8886	22.0497	21.3389	20.9086	22.4206	21.8069	19.555	22.1274	21.8891
TWISTNB	DNA-directed RNA polymerase I subunit RPA43	2.27629	1.04543	22.1526	22.5286	21.3349	21.0638	22.1714	22.3583	20.4772	21.9252	20.6175	21.9776	22.1858	22.104	21.6046	22.8892	21.1127	21.7305
LRRC8D	Volume-regulated anion channel subunit LRRC8D	3.7839	1.74198	20.9639	21.1523	18.9989	19.0413	21.8966	21.2236	18.8903	20.2493	19.1288	19.8021	19.9079	19.0798	21.0274	21.9388	20.1144	20.6508
TSTD1	Thiosulfate sulfurtransferase/rhodanese-like domain-containing protein 1	3.12592	-2.46892	18.7627	18.7591	22.4747	21.8639	19.2167	18.4138	21.8491	19.9741	21.0111	21.8196	19.2702	19.1139	19.7885	17.686	20.6106	22.438
SCAMP4	Secretory carrier-associated membrane protein 4	2.382	-0.979032	21.0128	19.6445	20.9957	20.936	21.0382	19.5402	20.0286	21.0189	21.3921	21.1336	19.8192	20.79	19.6559	19.6835	20.8261	20.2635
TBRG4	Protein TBRG4	2.61671	1.08236	24.1804	24.1365	22.581	22.6476	23.4073	24.9381	23.1884	24.458	22.7134	23.9213	23.8117	22.859	23.4214	24.2778	23.4063	24.0085
POLR1B	DNA-directed RNA polymerase I subunit RPA2	2.38064	1.02511	22.4061	23.5831	22.3433	21.8428	23.2898	23.5605	21.7482	22.8485	21.8334	23.0802	22.9424	22.7403	23.2057	23.6932	21.8588	22.4421
GRPEL1	GrpE protein homolog 1, mitochondrial	2.7817	1.26824	26.2394	25.8211	24.5477	23.4033	26.1432	26.0648	25.1253	25.4461	24.58	24.9406	25.0963	23.7356	25.5317	25.5984	24.8666	24.4478
IGF2BP1	Insulin-like growth factor 2 mRNA-binding protein 1	2.75541	-3.86626	18.7226	15.0222	22.4149	23.028	20.7492	18.3944	20.6058	23.3249	22.4969	21.6182	19.1505	23.5374	18.4872	17.1941	18.1621	23.7641
ARMCX3	Armadillo repeat-containing X-linked protein 3	2.09403	-1.52988	20.5194	18.9872	21.7531	21.4043	20.987	21.2601	20.1568	23.0885	22.4453	21.505	20.2307	22.7958	20.4245	19.2199	21.3977	19.6605
ANAPC2	Anaphase-promoting complex subunit 2	2.32273	1.90441	22.3337	23.4655	18.6238	21.3159	21.5033	21.6823	20.0282	20.365	20.9977	21.3999	21.7171	19.0035	22.6146	21.4476	20.7711	19.5865
NSFL1C	NSFL1 cofactor p47	2.26662	-0.872018	22.4185	23.4887	24.3972	24.3456	22.8426	23.369	24.0411	22.6486	24.4602	23.4188	23.6864	23.7108	23.1107	22.6805	23.6098	24.1995
NOP16	Nucleolar protein 16	2.09098	1.07591	23.9736	23.2668	21.4155	22.7817	23.5802	23.466	21.7681	25.1873	21.7553	23.0229	23.2739	23.5305	23.4289	23.4848	22.5709	22.464
ZNF451	Zinc finger protein 451	2.28988	1.01527	21.0075	20.3254	19.3255	19.915	19.3669	20.3529	19.3899	21.9112	19.3099	18.3949	20.2603	19.5205	20.9168	20.0011	20.3787	20.2396

## Sheet: S5
Supplementary Table S5. Abundance patterns of 98 differential proteins in cell lines and patients
Rituximab differential proteins; Abundance patterns in response groups
Gene names	Cell line group with higher abundance	Patient group with higher abundance (Ludvigsen)	Detection in patients (Fornecker)
HDLBP	resistant	sensitive	x
ALOX5AP	sensitive	sensitive	x
POU2F1	sensitive
C8orf33	resistant
CDCA5	sensitive		x
VPS25	resistant	resistant	x
SEC24D	resistant		x
SPR	resistant	resistant	x
NCAPD3	resistant		x
PTPN11	sensitive		x
UBE4A	resistant		x
PCBP2	resistant		x
CYTH1	resistant
TBC1D10B	sensitive		x
FSIP2	resistant
ALKBH5	sensitive
JAGN1	resistant		x
ZC3H15	resistant	sensitive	x
EAF1	resistant
HTATIP2	resistant		x
TMX4	sensitive	sensitive	x
ARFGAP3	resistant
Cyclophosphamide differential proteins; Abundance patterns in response groups
Gene names	Cell line group with higher abundance	Patient group with higher abundance (Ludvigsen)	Detection in patients (Fornecker)
IKBKG	sensitive		x
SLC4A7	sensitive
CELF2	sensitive	resistant	x
CLN6	sensitive
ATP6AP2	sensitive		x
MAP1LC3B;MAP1LC3B2	resistant
NAT1	resistant		x
UNC79	resistant
RNMT	resistant		x
RRP9	sensitive		x
ALDH2	resistant	sensitive	x
ENO3	resistant		x
PLCG1	resistant
M6PR	sensitive	resistant	x
ARRB2	sensitive
MVD	resistant	sensitive	x
SUB1	sensitive	resistant	x
USP14	resistant	resistant	x
SCRN1	resistant	resistant	x
ACSF3	resistant		x
LACTB2	resistant		x
TOR1AIP1	sensitive		x
ACAD10	sensitive
GET4	resistant	resistant	x
SMC5	sensitive	sensitive
VCPIP1	resistant
SMYD3	resistant		x
NMNAT1	resistant		x
RANGRF	resistant
CNPY2	sensitive	resistant	x
Doxorubicin differential proteins; Abundance patterns in response groups
Gene names	Cell line group with higher abundance	Patient group with higher abundance (Ludvigsen)	Detection in patients (Fornecker)
VPREB3	resistant		x
RPL22L1	sensitive		x
HSPA8	resistant	sensitive	x
PCNA	resistant	resistant	x
SMARCA2	sensitive		x
CCZ1B;CCZ1	resistant
PHF3	resistant
DHRS1	resistant
MMS19	sensitive		x
NOP10	sensitive		x
ASF1A	resistant
RTCB	sensitive	resistant	x
Vincristine differential proteins; Abundance patterns in response groups
Gene names	Cell line group with higher abundance	Patient group with higher abundance (Ludvigsen)	Detection in patients (Fornecker)
GRIPAP1	resistant		x
PPP1R18	sensitive	sensitive	x
MKLN1	sensitive
MFSD10	sensitive	sensitive	x
TMBIM6	sensitive		x
FAM162A	sensitive		x
MACF1	sensitive		x
SCO1	sensitive		x
PMPCB	sensitive	sensitive	x
NPM3	sensitive	resistant	x
ZBTB7A	sensitive		x
POLR1A	sensitive		x
QDPR	sensitive	resistant	x
HMOX2	sensitive	resistant	x
MYH10	resistant		x
TSFM	sensitive		x
DUSP3	resistant	resistant	x
HK2	sensitive		x
PMPCA	sensitive		x
TRAP1	sensitive	sensitive	x
PRPSAP1	resistant	sensitive	x
TWISTNB	sensitive
LRRC8D	sensitive		x
TSTD1	resistant	resistant	x
SCAMP4	resistant		x
TBRG4	sensitive		x
POLR1B	sensitive		x
GRPEL1	sensitive		x
IGF2BP1	resistant		x
ARMCX3	resistant
ANAPC2	sensitive
NSFL1C	resistant	resistant	x
NOP16	sensitive		x
ZNF451	sensitive
